# Supplementary material for: Dynamics of Inflammatory and Neurodegenerative Biomarkers after Autologous Hematopoietic Stem Cell Transplantation in Multiple Sclerosis
Source: Int J Mol Sci. 2022 Sep 19;23(18):10946. doi: 10.3390/ijms231810946 (PMC9503241; doi:10.3390/ijms231810946)
Supplement: Supplementary file 1 [file ijms-23-10946-s001.zip]

Archive with 1 entries (1 files):
- ijms-1852484-supplementary.pdf
